# Supplementary material for: CREPT is required for murine stem cell maintenance during intestinal regeneration
Source: Nat Commun. 2021 Jan 11;12:270. doi: 10.1038/s41467-020-20636-9 (PMC7801528; doi:10.1038/s41467-020-20636-9)
Supplement: Supplementary file 3 — Supplementary Data 1 [file 41467_2020_20636_MOESM3_ESM.xlsx]

## Sheet: List of primers
Supplementary Data 1. PCR primers.
CREPT-F	AAGATTGCTGAACATCTGGCA
CREPT-R	GTAGTCATCATCTTCCTCCTCTTGT
CDK4-F	GTCAGTTTCTAAGCGGCCTG
CDK4-R	CACGGGTGTTGCGTATGTAG
CDK5-F	CCCTGAGATTGTGAAGTCATTCC
CDK5-R	CCAATTTCAACTCCCCATTCCT
CDKN1C-F	CGAGGAGCAGGACGAGAATC
CDKN1C-R	GAAGAAGTCGTTCGCATTGGC
CDKN3-F	ACCCTGATACATTGTTACGGAGG
CDKN3-R	CTCGAAGGCTGTCTATGGCTT
CCNA1-F	TCGGGGAAAGAGGGCATCAT
CCNA1-R	AGTGAGCCTTGGGTCTGTGT
CDC25B-F	TCCGATCCTTACCAGTGAGG
CDC25B-R	GGTCTCTGGAAGCGCACATT
CDC25C-F	AAAATGCAGCGTTCCTGCTTC
CDC25C-R	CTTGGGGTCCTAGTGCCTC
Fzd3-F	ATGGCTGTGAGCTGGATTGTC
Fzd3-R	GGCACATCCTCAAGGTTATAGGT
Fzd4-F	TGCCAGAACCTCGGCTACA
Fzd4-R	ATGAGCGGCGTGAAAGTTGT
Fzd9-F	GTGCCAAGCGATGGAGATCC
Fzd9-R	GCGTAGAGCGAGCAGAAGAA
Rspo1-F	GGGATCAAGGGCAAGAGACAG
Rspo1-R	CTGGCGGATGTCGTTCCTC
Lgr5-F	CCTACTCGAAGACTTACCCAGT
Lgr5-R	GCATTGGGGTGAATGATAGCA
NEUROD-F-2	ATGACCAAATCATACAGCGAGAG
NEUROD-R-2	TCTGCCTCGTGTTCCTCGT
NKX2.2-F-2	AAGCATTTCAAAACCGACGGA
NKX2.2-R-2	CCTCAAATCCACAGATGACCAGA
Foxa2-F	CCCTACGCCAACATGAACTCG
Foxa2-R	GTTCTGCCGGTAGAAAGGGA
Nox1-F	GGTTGGGGCTGAACATTTTTC
Nox1-R	TCGACACACAGGAATCAGGAT
Fgfr3-F	GCCTGCGTGCTAGTGTTCT
Fgfr3-R	TACCATCCTTAGCCCAGACCG
Atoh-F	AGA TCT ACA TCA ACG CTC TGT C
Atoh-R	ACT GGC CTC ATC AGA GTC ACT G
Pax6-F	GAATCAGAGAA-GACAGGCCA
Pax6-R	GTGTAGGTATCATAACTCCG
NEUROG3-F	CGCCGGTAGAAAGGATGAC
NEUROG3-R	GACGTGGGGCAGGTCACTT
Olfm4-F	AAAGTGACCTTGTGCCTGCC
Olfm4-R	AGGGTTCTCTCTGGATGCTGA
Ascl2-F	GCCTGACCAAATGCCAAGTG
Ascl2-R	ATTTCCAAGTCCTGATGCTGC
Axin2-F	GCTCCAGAAGATCACAAAGAGC
Axin2-R	AGCTTTGAGCCTTCAGCATC
Myc-F	GCTGTTTGAAGGCTGGATTTC
Myc-R	GATGAAATAGGGCTGTACGGAG
Sox9-F	GCCAGATGGACCCACCAGTAT
Sox9-R	TCCAAACAGGCAGGGAGATTC
Ccnd1-F	GCCATCCAAACTGAGGAAAA
Ccnd1-R	AGGTAAGGGCCATCTGAAAACT
Hopx1-F	AGGAGCAGACGCAGAAATG
Hopx1-R	GAAACATCAAAACAGCCTGGG
EphB2-F	AGAATGGTGCCATCTTCCAG
EphB2-R	GCACATCCACTTCTTCAGCA
EphB3-F	CATGGACACGAAATGGGTGAC
EphB3-R	GCGGATAGGATTCATGGCTTCA
CD44-F	GGCAGAAGAAAAAGCTGGTG
CD44-R	TCTGGGGTCTCTGATGGTTC
Bmi1-F	ATCCCCACTTAATGTGTGTCCT
Bmi1-R	CTTGCTGGTCTCCAAGTAACG
Lrig1-F	TTGAGGACTTGACGAATCTGC
Lrig1-R	CTTGTTGTGCTGCAAAAAGAGAG
ChIP-Cd44-A-F	GGTTTTCAGCACAGAAGACGGA
ChIP-Cd44-A-R	GACACCACTCTTGGATTCAACC
ChIP-Cd44-B-F	CACAGCAGACTGTGACTCGT
ChIP-Cd44-B-R	CGGCATGGCTTAGGGTAGAG
ChIP-Cd44-C-F	CCTGTCCCAGCAATGTCTCAAG
ChIP-Cd44-C-R	GCAGTCCGAGGAAAGAAGTCAC
