# Supplementary material for: CREPT is required for murine stem cell maintenance during intestinal regeneration
Source: Nat Commun. 2021 Jan 11;12:270. doi: 10.1038/s41467-020-20636-9 (PMC7801528; doi:10.1038/s41467-020-20636-9)
Supplement: Supplementary file 6 — Source Data [file 41467_2020_20636_MOESM6_ESM.xlsx]

## Sheet: Fig.1
Fig.1b								Fig.1d			Fig.1g			Fig.1h			Fig.1i			Fig.1l
	vil-CREPT WT			vil-CREPTKO				Vil-CREPTWT	Vil-CREPTKO		WT	KO		vil-CREPTWT	vil-CREPTKO		vil-CREPTWT	vil-CREPTKO		WT	KO				WT	KO
CREPT	1.00231	1.20231	0.995384	0.283219	0.281263	0.262428		21.3	19.3		0.44	0.46		150	50		260	190		14	8				14	8
olfm4	1.03046	1.00461	0.990779	0.126158	0.128809	0.127035		21.6	20.2		0.54	0.3		160	80		230	100		11	11				11	11
								23	19.5		0.49	0.42		110	20		260	120		15	8				15	8
								23.4	18.4		0.55	0.3		110	80		180	140		16	12				16	12
								23.4	19.3		0.36	0.42		120	80		160	200		10	14				10	14
								20.1	18.6		0.45	0.48			80		250	120		9	5				9	5
								20.8	21.1		0.47	0.41								19	12				19	12
								22	17.8		0.5									17	10				17	10
								22.5	19.4											13	12				13	12
								23												7	11				7	11
								23.7												13	10				13	10
																				17	9				17	9
																				26	13				26	13
																				17	8				17	8
																				15	12				15	12
																				17	6				17	6
																				16	10				16	10
																				9					9
																				17					17
																				15					15
																				18					18

## Sheet: Fig.2
Fig.2a								Fig.2c			Fig.2f								Fig.2i				Fig.2k
	vil-CREPT WTcrypt			vil-CREPT KOcrypt				WT	KO			Lgr5			CREPT				0d	7d	30d			Lgr5			Lgr5-CREPTΔ/Δ
CREPT	0.990764	0.997655	1.01158	0.01209	0.011517	0.012259		10.4	3.11		GFPlow	0.061214	0.061214	0.05954	0.454811	0.490844	0.537128		3.74	2.5	1.19		<100um	64	67	37	88	80	72
lgr5	0.974649	1.03022	0.995129	0.411688	0.417435	0.411688		8.78	2.22		GFPhi	1.11729	1.05702	0.999999	3.44222	4.06523	4.29702		3.48	2.85	0.76			36	33	63	12	20	28
Olfm4	0.997687	1.00463	0.997687	0.37631	0.378927	0.371129		7.42	0.31										4.81	1.11	1.07
sox9	0.990779	1.00461	1.00461	0.79552	0.79552	0.790024													5.7	3.5
Lrig1	0.925256	1.03378	1.04097	1.02901	1.0219	1.00087
Dclk1	1.00912	0.974744	1.01614	0.730233	0.735312	0.676625
Bmi1	1.02785	0.999744	0.972406	0.954597	0.915711	0.903104

## Sheet: Fig.3
Fig.3d			Fig.3e
WT 5dpi	KO 5dpi		colon WT	colon KO
10	6		8	1
10	9		15	2
11	1		10	1
8	0		5	5
12	2		19	0
15	5		7	0
5	6		15	1
4	5		6	2
9	5		8	3
8	2		11	0
12	3		11	3
12	5		9	5
6	4		10	9
9	2		13	6
9	0		15	10
8	3		19	6
4	0		11	0
4	4		18	3
8	2		15	2
7	2		14	0
5	3		13	2
8	4		17	4
11	7			2
13	1			6
8	1
3	2
7	1
11	3
15	4
13	0
11	0

## Sheet: Fig.4
	Fig. 4c Full ordering GO terms
												Fig. 4d Full ordering GO terms
												Fig. 4e
													lgr5		lgr5-CREPTKO
												Pdx1	1.01591	0.984087	0.535964	0.739656
												Pax6	0.89011	1.10989	0.175824	0.197802
												Neurod1	0.877963	1.12204	0.312555	0.249342
												Nkx2-2	0.814486	1.18551	0.422764	0.28677
												Neurog3	0.795874	1.20413	0.48213	0.327657
												Nox1	0.63839	1.36161	0.013051	0.138119
												Dll4	0.896472	1.10353	0.747253	0.580682
												Spdef	0.666389	1.33361	0.5599	0.425957
												Atoh1	0.704762	1.29524	0.670748	0.406803

## Sheet: Fig.5
Fig.5b								Fig.5d
	IR-Vil-CREPTWT			IR-Vil-CREPTKO					WT			KO			IR-WT			IR-KO
CREPT	1.02322	0.981539	0.995241	0.136451	0.150356	0.141263		CREPT	0.997591	0.983857	1.01855	0.144906	0.144906	0.142911	1.1836	1.20013	1.1836	0.128501	0.127614	0.123267
lgr5	1.33707	0.441069	1.22186	0.301259	0.394768	0.343666		CD44	0.979311	1.01385	1.00684	0.874485	0.89286	0.880567	7.4462	7.55015	7.65555	2.60841	2.62656	2.64482
Olfm4	1.0092	0.981602	1.0092	0.127321	0.133651	0.124701		ASCL2	1.03404	1.03404	0.931926	0.792759	0.755212	0.760465	3.64256	3.5676	3.5676	0.748265	0.813166	0.774652
CD44	0.98617	1.01389	0.999936	0.526039	0.526039	0.518797		EphB3	1.01855	0.997591	0.983857	2.06554	2.27603	2.38919	8.81435	9.06215	9.18865	2.57253	2.38367	2.46773
myc	0.995368	0.995368	1.00926	1.71313	1.67788	1.7013		Sox9	0.97703	1.01148	1.01148	1.59823	1.54379	1.73685	8.43551	8.55326	8.73298	4.0366	3.98103	3.98103
D1	0.981586	1.00221	1.0162	1.12235	1.1069	1.09166
B2	0.990764	0.997655	1.01158	1.18916	1.16469	1.14072
B3	0.988477	1.00925	1.00228	0.407992	0.407992	0.396835
sox9	1.00231	0.995384	1.00231	0.451665	0.464363	0.427301
axin2	1.26439	1.03415	0.701464	1.43241	1.44237	1.4524
ascl2	1.13321	0.946332	0.920455	0.190838	0.223821	0.196203
hopx1	0.954336	1.02283	1.02283	0.392991	0.376982	0.41253
Fzd3	1.04906	0.96533	0.985613	0.210092	0.194669	0.186739
Fzd4	0.986122	0.992981	1.0209	0.441302	0.453709	0.42627
Fzd9	1.08723	0.9597	0.953071	0.115076	0.179326	0.156112
Rspo1	1.0209	0.986122	0.992981	0.52845	0.489655	0.513999

## Sheet: Fig.6
Fig. 6a															Fig. 6l
	WT			KO											IR-Vil-CREPTWT	IR-Vil-CREPTKO
con	0.882586	0.965367	1.15205	0.273403	0.704923	0.68149									0.421053	0.12
Wnt1	64.6784	59.0556	61.6534	2.2762	4.35036	2.12856									0.478261	0.08
															0.409091	0.09375
															0.6	0
Fig. 6b															0.5	0.111111
	WT			KO											0.588235	0.0625
shcon	0.898523	0.988557	1.11292	1.13136	1.01827	0.850372									0.357143	0.142857
shAPC	1.82057	1.61447	2.38012	0.99057	0.830299	1.20918									0.133333	0.125
															0.257143	0.153846
															0.307692	0.173913
Fig. 6c															0.272727	0.058824
	WT			KO											0.529412	0
FLAG	0.689813	1.49433	0.815853	0.269714	0.436512	0.308959									0.125	0.04
β-catenin	52.2229	57.02	57.258	39.9695	40.495	37.8918									0.076923	0
															0.352941	0.111111
Fig. 6d
	WT						KO
DMSO	0.976436	0.928532	0.932995	1.06419	0.923098	1.17475	0.951383	1.03601	1.02135	1.11231	0.983039	0.895909
CHIR	163.043	172.377	160.199	155.762	159.632	171.457	267.693	256.92	212.863	215.222	203.808	212.376

## Sheet: Supplementary Fig. 2
Supplementary Fig. 2k
	ctrl			PRTC
<100μm	0.689655	0.542857	0.40625	0.692308	0.740741	0.789474
≥100μm	0.310345	0.457143	0.59375	0.307692	0.259259	0.210526

## Sheet: Supplementary Fig. 4
Supplementary Fig. 4a						Supplementary Fig. 4e								Supplementary Fig. 4f						Supplementary Fig. 4g
	lgr5-CREPTWT		lgr5-CREPTKO				#2 VIL-CREPT WT			#1 VIL-CREPT KO					vil-CREPTWT		vil-CREPTKO				vil-CREPT WT			vil-CREPT KO
Lgr5	1.11679	0.883214	1.21916	1.40799		CDK4	714.109	714.109	714.109	241.074	242.751	239.409		REG4	0.844492	1.15551	0.558522	0.719194		foxa2	0.941974	0.968456	1.08957	0.575848	0.529888	0.575848
Olfm4	1.01447	0.985526	1.06923	1.03529		CDK5	34.5353	34.0598	34.2968	13.4855	13.2998	13.4855		NEUROG3	1.04369	0.956309	0.612531	0.734748		nox1	1.28749	0.709345	1.00317	0.335541	0.333223	0.36718
Cd44	1.00338	0.996621	0.870153	1.05615		CDC25B	27.2843	26.7228	26.3549	8.83563	8.95897	9.02129		FOXA2	1.14014	0.859863	0.672696	0.857401		fgfr3	0.997207	1.03955	0.963239	0.523393	0.502072	0.495159
Smoc2	1.02162	0.978377	1.17104	1.07598		CDC25C	1.67018	1.71713	1.65864	0.842842	0.743979	0.866537		NOX1	1.58721	0.412793	0.033184	0.541315		atoh	1.01351	0.958837	1.02766	0.606827	0.562279	0.598473
KCNQ1	0.998198	1.0018	1.37549	1.26045		CDKN3	40.7859	39.3966	39.9466	2.22427	2.20891	2.16345		DLL1	0.997074	1.00293	0.758416	0.829634		pax6	0.973479	0.908288	1.11823	0.570865	0.603415	0.629039
Gkn3	1.1646	0.8354	0.491572	0.453773		CDKN1C	2.28153	2.34567	2.39496	1.27751	1.31343	1.24257		FGFR3	1.08418	0.915818	0.471993	0.633264		Neurog	1.02777	1.00662	0.965613	0.930568	0.950121	0.990469
Aqp1	1.06452	0.935483	1.99479	1.53561										FZD5	1.05277	0.947226	0.69055	0.88899		NKX2.2	1.11622	0.938626	0.945154	0.680793	0.568522	0.626457
Kif12	1.13384	0.866159	0.307581	0.4251
Kcne3	1.11731	0.882691	0.660005	0.791843
Tnfrsf19	0.939615	1.06038	1.00244	1.05551
Ephb2	1.03489	0.965113	1.16005	1.23089
Ephb3	1.04938	0.950622	1.18543	1.29765
Msi1	0.976679	1.02332	1.07359	1.10795
Nrg4	1.03957	0.960428	0.887701	0.898396
Slc12a2	1.05608	0.943922	1.42559	1.28374
Sectm1b	0.777427	1.22257	0.640431	0.85168
Rprd1b	0.988821	1.01118	0.371716	0.411403

## Sheet: Supplementary Fig. 5
Supplementary Fig. 5j (original)
WT		WT+CHIR		KO		KO+CHIR
32	37	33	39	11	12	18	24
Supplementary Fig. 5j (passaging)
WT		WT+CHIR		KO		KO+CHIR
37	33	30	28	0	1	0	0

## Sheet: Supplementary Fig. 6
Supplementary Fig. 6
WT		KO		IR WT		IR KO
183.04	182.88	195.45	212.81	214.18	232.93	280.59	287.73
